# Supplementary material for: Fast Evaluation of Viral Emerging Risks (FEVER): A computational tool for biosurveillance, diagnostics, and mutation typing of emerging viral pathogens
Source: PLOS Glob Public Health. 2022 Feb 24;2(2):e0000207. doi: 10.1371/journal.pgph.0000207 (PMC10021650; doi:10.1371/journal.pgph.0000207)
Supplement: S2 Table — (XLSX) [file pgph.0000207.s003.xlsx]

## Sheet: Ct values
S2 Table . Raw CT values of FEVER and U.S. CDC assays run on 100 human patient nasopharyngeal swab samples.
Sample ID	CT Value										Result
	pan-Sarbecovirus			SARS-CoV-2 specific					Human Control
	FEVER_5'UTR	FEVER_Env		FEVER_ORF1ab	FEVER_Spike	U.S. CDC N1	U.S. CDC N2		RNase P		U.S. CDC
1	31.32	32.98		32.87	29.96	26.0673	26.4783		26.97		Positive
2	25.29	26.76		27.27	24.44	19.4611	20.1077		25.91		Positive
3	15.07	15.79		15.5	13.35	10.5409	11.4702		28.48		Positive
4	Not detected	Not detected		Not detected	Not detected	Not detected	39.8461		25.62		Inconclusive
5	Not detected	Not detected		Not detected	Not detected	Not detected	Not detected		31.106		Negative
6	26.99	28.32		27.89	26.64	21.5928	22.2602		29.8		Positive
7	31.14	32.57		32.93	30.95	25.5856	27.459		30.73		Positive
8	30.9	32.49		32.11	30.87	26.2981	28.0187		30.97		Positive
9	19.43	20.65		19.93	18.45	14.7663	16.0725		26.05		Positive
10	Not detected	Not detected		Not detected	Not detected	Not detected	Not detected		31.4		Negative
11	40.9712	Not detected		Not detected	Not detected	34.813	42.5206		28.7556		Inconclusive
12	Not detected	Not detected		Not detected	Not detected	Not detected	Not detected		32.72		Negative
13	Not detected	Not detected		Not detected	Not detected	Not detected	Not detected		34.49		Negative
14	Not detected	Not detected		Not detected	Not detected	Not detected	Not detected		31.25		Negative
15	21.09	20.6		23.57	22.28	16.3543	16.9597		24.6		Positive
16	24.08	24.66		28.38	25.69	19.8751	21.102		31.82		Positive
17	26.05	26.68		31.97	28.69	20.4865	21.0842		31.28		Positive
18	37.16	38.99		Not detected	32.98	32.7536	33.273		31.26		Positive
19	25.05	25.46		28.56	27.35	20.1676	20.5044		28.61		Positive
20	26.13	27.35		30.98	30.93	20.7029	21.3781		25.95		Positive
21	32.28	31.66		33.93	27.74	27.1033	27.7372		27.4		Positive
22	24.01	Not detected		Not detected	21.47	17.2949	19.1722		23.0608		Positive
23	25.54	25.12		26.6	Not detected	20.2061	21.0516		26.8653		Positive
24	34.16	33.56		33.58	31.74	29.7659	30.6478		27.9		Positive
25	27.91	28.64		26.39	Not detected	22.2701	23.0316		25.18		Positive
26	Not detected	Not detected		Not detected	Not detected	Not detected	Not detected		29.48		Negative
27	Not detected	Not detected		Not detected	Not detected	Not detected	Not detected		25.26		Negative
28	21.14	35.98		18.9	Not detected	16.751	17.3027		27.09		Positive
29	28.64	31.18		28.65	Not detected	23.5393	24.0647		23.98		Positive
30	28.26	34.59		26.72	24.67	22.5857	23.4853		23.46		Positive
31	28.71	28.75		27.56	24.93	24.3884	24.6624		25.23		Positive
32	Not detected	Not detected		Not detected	Not detected	Not detected	Not detected		28.24		Negative
33	13.43	11.96		12.84	11.02	13.6583	13.8241		18.64		Positive
34	Not detected	Not detected		Not detected	Not detected	Not detected	Not detected		30.72		Negative
35	33.53	33.35		36.64	30.95	28.4591	29.6093		23.98		Positive
36	18.01	16.77		16.37	15.7	15.3695	15.7943		26.92		Positive
37	26.02	25.16		24.98	24.36	22.239	23.0595		24.59		Positive
38	15	13.71		13.42	12.56	14.1909	14.2189		28.85		Positive
39	16.99	16.29		16.03	14.97	14.7769	15.0526		25.54		Positive
40	28.95	28.23		27.78	30.9	25.2735	25.6568		28.84		Positive
41	Not detected	Not detected		Not detected	Not detected	Not detected	37.3135		30.43		Inconclusive
42	28.84	41		29	29.72	24.7855	25.333		26.33		Positive
43	32.77	32.74		33.9	31.89	28.9985	29.3797		28.32		Positive
44	29.28	30.1		30.75	28.89	25.8234	26.2437		29.31		Positive
45	Not detected	Not detected		Not detected	Not detected	Not detected	Not detected		27.78		Negative
46	32.45	35.69		32.72	Not detected	29.2032	29.3741		31.97		Positive
47	Not detected	Not detected		Not detected	Not detected	Not detected	Not detected		28.15		Negative
48	Not detected	Not detected		Not detected	Not detected	35.8094	Not detected		25.3179		Inconclusive
49	36.9951	Not detected		34.3372	Not detected	30.8823	31.6358		26.9718		Positive
50	30.24	Not detected		33.72	30.93	28.2431	29.4259		24.568		Positive
51	Not detected	42.028		Not detected	Not detected	32.453	34.1084		28.979		Positive
52	30.6454	37.1961		33.7467	31.2826	29.245	30.137		25.8226		Positive
53	Not detected	Not detected		Not detected	Not detected	Not detected	Not detected		23.3167		Negative
54	29.52	40.98		31.72	29.99	28.5829	29.5743		26.8059		Positive
55	Not detected	35.9595		34.8688	Not detected	34.158	35.0946		30.419		Positive
56	40.5411	37.7453		Not detected	Not detected	33.2613	35.6366		34.4802		Positive
57	35.5749	38.1989		32.8915	Not detected	32.2464	32.8735		32.4072		Positive
58	25.61	26.92		29.69	27.59	19.885	21.2192		24.3362		Positive
59	29.3737	30.1509		31.9612	29.8962	24.9545	26.5255		26.0198		Positive
60	20.01	20.19		22.14	20.64	15.4339	16.5365		29.1931		Positive
61	Not detected	Not detected		Not detected	Not detected	Not detected	Not detected		30.4812		Negative
62	29.47	32.99		Not detected	Not detected	24.6704	25.9631		26.1612		Positive
63	34.964	33.6687		30.8451	Not detected	29.7975	30.6375		29.1468		Positive
64	Not detected	Not detected		34.8635	Not detected	33.9283	34.7027		30.3814		Positive
65	Not detected	Not detected		Not detected	Not detected	Not detected	37.694		32.2889		Inconclusive
66	32.8008	Not detected		Not detected	30.3843	26.074	28.0763		31.4209		Positive
67	20.13	24.57		25.46	21.63	15.2237	16.3778		30.9149		Positive
68	Not detected	Not detected		Not detected	Not detected	Not detected	Not detected		28.8428		Negative
69	Not detected	Not detected		Not detected	Not detected	Not detected	Not detected		26.9797		Negative
70	40.9717	Not detected		Not detected	Not detected	Not detected	36.3047		32.8026		Inconclusive
71	Not detected	Not detected		Not detected	Not detected	Not detected	Not detected		29.7235		Negative
72	Not detected	Not detected		Not detected	Not detected	35.2849	Not detected		26.2622		Inconclusive
73	30.9767	30.2589		32.9893	31.8713	26.5395	28.0594		30.9086		Positive
74	Not detected	Not detected		Not detected	Not detected	Not detected	36.4214		29.5857		Inconclusive
75	Not detected	Not detected		Not detected	Not detected	Not detected	Not detected		27.0986		Negative
76	19.77	18.4		22.39	22.51	15.2575	16.1641		24.8528		Positive
77	27.03	26.03		28.92	28.19	22.4506	24.1125		29.3742		Positive
78	24.8003	24.1947		28.7284	26.0619	20.6187	21.7153		25.726		Positive
79	38.7955	38.979		Not detected	Not detected	32.4704	35.7416		23.7125		Positive
80	26.3	27.02		29.09	27.67	21.1031	22.3924		29.7454		Positive
81	Not detected	Not detected		Not detected	Not detected	Not detected	Not detected		30.6823		Negative
82	Not detected	Not detected		Not detected	Not detected	Not detected	35.4377		30.9803		Inconclusive
83	35.9001	34.0797		33.8814	32.9758	27.0116	28.827		24.9396		Positive
84	39.1023	38.9167		Not detected	Not detected	35.5756	37.827		25.8073		Positive
85	Not detected	Not detected		Not detected	Not detected	34.4368	35.6879		30.3025		Positive
86	Not detected	Not detected		Not detected	Not detected	Not detected	36.4908		30.4918		Inconclusive
87	Not detected	Not detected		Not detected	Not detected	33.9008	41.1224		31.9784		Inconclusive
88	31.64	Not detected		31.7	29.36	26.5348	28.2607		28.9788		Positive
89	24.8017	22.338		25.8455	22.2099	21.1797	22.845		33.0988		Positive
90	Not detected	Not detected		Not detected	Not detected	Not detected	Not detected		29.31		Negative
91	27.62	24.73		26.14	24.78	22.1484	23.8372		30.302		Positive
92	15.3154	13.0023		14.2349	12.9107	14.2149	14.7037		31.688		Positive
93	38.9689	Not detected		Not detected	Not detected	30.0729	32.3597		25.912		Positive
94	Not detected	Not detected		Not detected	Not detected	Not detected	Not detected		28.4311		Negative
95	32.15	31.45		33.88	30.95	28.1088	29.926		23.9263		Positive
96	Not detected	37.01		Not detected	Not detected	37.62	Not detected		19.3881		Inconclusive
97	24.19	22.58		25.02	23.42	20.5372	22.5142		28.4005		Positive
98	Not detected	Not detected		Not detected	Not detected	Not detected	Not detected		29.9688		Negative
99	26.08	23.6		26.39	31.93	22.3112	24.5223		31.224		Positive
100	Not detected	Not detected		Not detected	Not detected	Not detected	Not detected		32.4597		Negative
